# Supplementary material for: Uniform genomic data analysis in the NCI Genomic Data Commons
Source: Nat Commun. 2021 Feb 22;12:1226. doi: 10.1038/s41467-021-21254-9 (PMC7900240; doi:10.1038/s41467-021-21254-9)
Supplement: Supplementary file 3 — Source Data [file 41467_2021_21254_MOESM3_ESM.xls]

## Sheet: Figure 3 Top  Boxplot Stats
project	caller	n	minima	lower_whisker	lower_bound	centre	upper_bound	upper_whisker	maxima	percentile_10	percentile_20	percentile_30	percentile_40	percentile_50	percentile_60	percentile_70	percentile_80	percentile_90
BRCA	MuTect2	123	0.95	1	1	1	1	1	1	0.975	0.990826	1	1	1	1	1	1	1
BRCA	VarScan2	123	0.75	0.888889	0.953463	0.986301	1	1	1	0.923647	0.945045	0.965025	0.974326	0.986301	1	1	1	1
BRCA	MuSE	123	0.666667	0.821429	0.910101	0.955224	0.976744	1	1	0.864655	0.9	0.923077	0.938612	0.955224	0.965517	0.972807	0.984519	1
BRCA	SomaticSniper	123	0	0.444444	0.719807	0.851852	0.905869	1	1	0.471795	0.657097	0.754054	0.803137	0.851852	0.880471	0.893609	0.925753	0.961231
UCS	MuTect2	57	0.916667	1	1	1	1	1	1	0.956	0.995671	1	1	1	1	1	1	1
UCS	VarScan2	57	0.647059	0.75	0.9	0.947368	1	1	1	0.846154	0.882805	0.907273	0.935	0.947368	0.985057	1	1	1
UCS	MuSE	57	0.729358	0.729358	0.857143	0.916667	0.947368	1	1	0.828571	0.85	0.868986	0.886325	0.916667	0.929568	0.94183	0.960897	1
UCS	SomaticSniper	57	0.27451	0.666667	0.766667	0.85	0.888889	1	1	0.666667	0.75	0.798333	0.833333	0.85	0.868406	0.882805	0.898947	0.938777
SARC	MuTect2	203	0.8	0.927273	0.969697	0.987915	1	1	1	0.950476	0.966667	0.975366	0.981412	0.987915	1	1	1	1
SARC	VarScan2	203	0.166667	0.807692	0.903143	0.94186	0.971008	1	1	0.834667	0.887631	0.912781	0.928364	0.94186	0.954747	0.966667	0.977778	1
SARC	MuSE	203	0.466667	0.75	0.857143	0.9	0.937171	1	1	0.8	0.837461	0.869108	0.884163	0.9	0.914762	0.92999	0.944811	0.961538
SARC	SomaticSniper	203	0	0.518519	0.723014	0.818182	0.869396	1	1	0.6	0.693645	0.753333	0.785714	0.818182	0.834014	0.853228	0.888889	0.916667
OV	MuTect2	242	0.0526316	0.951807	0.980577	1	1	1	1	0.941503	0.973184	0.985267	1	1	1	1	1	1
OV	VarScan2	242	0.0526316	0.857143	0.933333	0.9633	0.998252	1	1	0.857915	0.91697	0.942857	0.952381	0.9633	0.972973	0.981944	1	1
OV	MuSE	242	0	0.833333	0.917008	0.950857	0.97484	1	1	0.811905	0.903304	0.925112	0.941176	0.950857	0.963757	0.971429	0.984935	1
OV	SomaticSniper	242	0	0.47619	0.746822	0.863636	0.928136	1	1	0.531757	0.691204	0.778343	0.831206	0.863636	0.891116	0.913529	0.939994	0.964221
CESC	MuTect2	192	0.48	0.953488	0.979845	0.993836	1	1	1	0.945349	0.975263	0.983607	0.989626	0.993836	1	1	1	1
CESC	VarScan2	192	0	0.83871	0.918065	0.953488	0.976744	1	1	0.767083	0.899132	0.926962	0.942123	0.953488	0.965324	0.971546	0.979338	0.984843
CESC	MuSE	192	0.305556	0.857143	0.912369	0.939697	0.963294	1	1	0.732323	0.890909	0.918367	0.931705	0.939697	0.949083	0.958157	0.967755	0.977973
CESC	SomaticSniper	192	0	0.4375	0.719851	0.852071	0.929824	1	1	0.454429	0.639677	0.75	0.801731	0.852071	0.890431	0.915576	0.940294	0.96
KIRC	MuTect2	233	0	1	1	1	1	1	1	0.875	1	1	1	1	1	1	1	1
KIRC	VarScan2	233	0	0.6	0.833333	1	1	1	1	0.636364	0.761111	0.867857	1	1	1	1	1	1
KIRC	MuSE	233	0	0.571429	0.8	1	1	1	1	0.5	0.75	0.827273	0.888889	1	1	1	1	1
KIRC	SomaticSniper	233	0	0	0.5	0.75	1	1	1	0	0.35	0.5	0.62	0.75	0.8	1	1	1
BLCA	MuTect2	128	0.75	1	1	1	1	1	1	1	1	1	1	1	1	1	1	1
BLCA	VarScan2	128	0	0.75	0.875	1	1	1	1	0.616667	0.813333	0.923077	1	1	1	1	1	1
BLCA	MuSE	128	0	0.333333	0.691667	0.875	1	1	1	0.5	0.666667	0.75	0.8	0.875	1	1	1	1
BLCA	SomaticSniper	128	0	0	0.5	0.666667	0.905769	1	1	0.25	0.434921	0.5	0.6	0.666667	0.782222	0.857143	1	1
COAD	MuTect2	211	0	0.993874	0.997313	1	1	1	1	0.116667	0.993917	1	1	1	1	1	1	1
COAD	VarScan2	211	0	0.92598	0.966235	1	1	1	1	0.0769231	0.886533	0.984245	0.996448	1	1	1	1	1
COAD	MuSE	211	0	0.5	0.750196	0.932432	1	1	1	0.0833333	0.714286	0.794251	0.833333	0.932432	1	1	1	1
COAD	SomaticSniper	211	0	0	0.5	0.707097	0.857143	1	1	0.0392157	0.415519	0.5	0.652456	0.707097	0.75	0.826087	0.93985	1
READ	MuTect2	72	0	0.952381	0.975457	1	1	1	1	0.0467914	0.288592	0.99932	1	1	1	1	1	1
READ	VarScan2	72	0	0.666667	0.85625	1	1	1	1	0.0334483	0.169892	0.925219	1	1	1	1	1	1
READ	MuSE	72	0	0	0.575	0.860577	1	1	1	0.0298039	0.203226	0.666667	0.75079	0.860577	0.97629	1	1	1
READ	SomaticSniper	72	0	0	0.280769	0.696154	0.980789	1	1	0.0355799	0.111521	0.5	0.650553	0.696154	0.78	0.928086	1	1
GBM	MuTect2	55	0	0	0.6	1	1	1	1	0	0.306667	0.666667	0.78	1	1	1	1	1
GBM	VarScan2	55	0	0	0.55	0.875	1	1	1	0	0.306667	0.666667	0.75	0.875	1	1	1	1
GBM	MuSE	55	0	0	0.45	0.857143	1	1	1	0	0.0888889	0.613333	0.75	0.857143	1	1	1	1
GBM	SomaticSniper	55	0	0	0.45	0.875	1	1	1	0	0.288889	0.6	0.75	0.875	1	1	1	1
PAAD	MuTect2	148	0	0.75	0.887255	1	1	1	1	0.75	0.857143	0.905195	0.936667	1	1	1	1	1
PAAD	VarScan2	148	0	0	0.177778	0.732057	0.9	1	1	0	0	0.357143	0.608889	0.732057	0.833333	0.875	0.923077	1
PAAD	MuSE	148	0	0.4	0.714286	0.857143	0.9375	1	1	0.55	0.666667	0.75	0.807619	0.857143	0.888889	0.923077	0.955952	1
PAAD	SomaticSniper	148	0	0	0	0.333333	0.7	1	1	0	0	0	0.139286	0.333333	0.5	0.624405	0.767421	0.840476
THYM	MuTect2	110	0	0.75	0.883987	0.973626	1	1	1	0.5	0.854945	0.9	0.95368	0.973626	1	1	1	1
THYM	VarScan2	110	0	0	0.376488	0.687063	0.893614	1	1	0	0.285714	0.455238	0.5375	0.687063	0.789969	0.873768	0.916667	0.963218
THYM	MuSE	110	0	0.166667	0.538462	0.744565	0.833333	1	1	0	0.5	0.615385	0.666667	0.744565	0.78867	0.819786	0.857545	0.909091
THYM	SomaticSniper	110	0	0	0.0826923	0.464103	0.770722	1	1	0	0	0.1375	0.3	0.464103	0.571429	0.738333	0.813636	0.864115
LAML	MuTect2	147	0	0	0.480769	0.785714	0.923077	1	1	0	0.333333	0.5	0.629545	0.785714	0.841026	0.9	0.941176	1
LAML	VarScan2	147	0	0	0.211111	0.692308	0.885621	1	1	0	0.113889	0.328205	0.5	0.692308	0.78254	0.864242	0.916667	0.962963
LAML	MuSE	147	0	0	0	0.142857	0.563492	1	1	0	0	0	0.0440476	0.142857	0.238889	0.456494	0.625	0.838462
LAML	SomaticSniper	147	0	0.333333	0.651515	0.8125	0.888889	1	1	0	0.555556	0.683333	0.766516	0.8125	0.833333	0.875	0.9	0.944444

## Sheet: Figure 3 Bottom  Boxplot Stats
project	num_caller	n	minima	lower_whisker	lower_bound	centre	upper_bound	upper_whisker	maxima	percentile_10	percentile_20	percentile_30	percentile_40	percentile_50	percentile_60	percentile_70	percentile_80	percentile_90
BRCA	At_Least_1_Caller	123	0.95	1	1	1	1	1	1	0.988203	1	1	1	1	1	1	1	1
BRCA	At_Least_2_Callers	123	0.928571	0.985075	0.994006	1	1	1	1	0.972515	0.988312	1	1	1	1	1	1	1
BRCA	At_Least_3_Callers	123	0.666667	0.833333	0.911067	0.954545	0.977136	1	1	0.864655	0.902754	0.927143	0.941176	0.954545	0.963228	0.973257	0.983352	1
BRCA	All_4_Callers	123	0	0.444444	0.709428	0.8125	0.888889	1	1	0.466667	0.643779	0.721705	0.772536	0.8125	0.84662	0.872581	0.89814	0.930874
UCS	At_Least_1_Caller	57	0.916667	1	1	1	1	1	1	0.960923	1	1	1	1	1	1	1	1
UCS	At_Least_2_Callers	57	0.888889	0.9	0.956522	1	1	1	1	0.922474	0.945029	0.96	0.997248	1	1	1	1	1
UCS	At_Least_3_Callers	57	0.583333	0.738532	0.846154	0.88	0.933333	1	1	0.788043	0.833333	0.85	0.857143	0.88	0.887179	0.923077	0.939015	0.965391
UCS	All_4_Callers	57	0.27451	0.583333	0.75	0.833333	0.882353	1	1	0.666667	0.75	0.768718	0.805	0.833333	0.849394	0.870652	0.888034	0.923077
SARC	At_Least_1_Caller	203	0.833333	0.9375	0.975	1	1	1	1	0.957217	0.969697	0.978068	0.983968	1	1	1	1	1
SARC	At_Least_2_Callers	203	0.777778	0.884615	0.95	0.97561	1	1	1	0.913892	0.937105	0.959333	0.969135	0.97561	0.982759	1	1	1
SARC	At_Least_3_Callers	203	0.166667	0.711538	0.833333	0.885246	0.923564	1	1	0.757888	0.811486	0.843692	0.865281	0.885246	0.902904	0.917442	0.933333	0.950976
SARC	All_4_Callers	203	0	0.5	0.6875	0.787879	0.848771	1	1	0.57381	0.666667	0.725418	0.756041	0.787879	0.818648	0.837997	0.865177	0.9
OV	At_Least_1_Caller	242	0.0526316	0.962264	0.983917	1	1	1	1	0.951278	0.974609	0.988838	1	1	1	1	1	1
OV	At_Least_2_Callers	242	0.0526316	0.944444	0.977591	1	1	1	1	0.943501	0.972973	0.983051	0.991086	1	1	1	1	1
OV	At_Least_3_Callers	242	0	0.823529	0.906758	0.945576	0.971429	1	1	0.833333	0.888889	0.916667	0.933333	0.945576	0.958099	0.968601	0.979507	1
OV	All_4_Callers	242	0	0.421053	0.706495	0.833333	0.9	1	1	0.487383	0.666667	0.75	0.793259	0.833333	0.862046	0.889744	0.915686	0.945354
CESC	At_Least_1_Caller	192	0.48	0.97619	0.988403	1	1	1	1	0.964196	0.984177	0.989827	0.996806	1	1	1	1	1
CESC	At_Least_2_Callers	192	0.413793	0.925926	0.96946	0.984725	1	1	1	0.866667	0.962593	0.974728	0.980208	0.984725	0.989858	0.994243	1	1
CESC	At_Least_3_Callers	192	0	0.777778	0.888667	0.933333	0.965405	1	1	0.700833	0.871296	0.904762	0.926362	0.933333	0.942244	0.960435	0.968684	0.979473
CESC	All_4_Callers	192	0	0.37931	0.674455	0.814871	0.893836	0.96875	0.96875	0.401758	0.561281	0.719125	0.770547	0.814871	0.857143	0.880619	0.906809	0.93086
KIRC	At_Least_1_Caller	233	0	1	1	1	1	1	1	1	1	1	1	1	1	1	1	1
KIRC	At_Least_2_Callers	233	0	1	1	1	1	1	1	0.8	0.9	1	1	1	1	1	1	1
KIRC	At_Least_3_Callers	233	0	0.333333	0.714286	0.888889	1	1	1	0.5	0.666667	0.75	0.8	0.888889	1	1	1	1
KIRC	All_4_Callers	233	0	0	0.5	0.714286	1	1	1	0	0.333333	0.5	0.6	0.714286	0.8	0.893333	1	1
BLCA	At_Least_1_Caller	128	0.75	1	1	1	1	1	1	1	1	1	1	1	1	1	1	1
BLCA	At_Least_2_Callers	128	0	1	1	1	1	1	1	0.875	1	1	1	1	1	1	1	1
BLCA	At_Least_3_Callers	128	0	0	0.6	0.8	1	1	1	0.3925	0.5	0.666667	0.75	0.8	0.860714	1	1	1
BLCA	All_4_Callers	128	0	0	0.5	0.666667	0.891667	1	1	0.2	0.411429	0.5	0.594286	0.666667	0.77094	0.844872	1	1
COAD	At_Least_1_Caller	211	0	0.996124	0.998271	1	1	1	1	0.118644	0.996614	1	1	1	1	1	1	1
COAD	At_Least_2_Callers	211	0	0.984375	0.993017	1	1	1	1	0.116667	0.98941	0.997853	1	1	1	1	1	1
COAD	At_Least_3_Callers	211	0	0.333333	0.72774	0.875	1	1	1	0.0769231	0.666667	0.75	0.800797	0.875	1	1	1	1
COAD	All_4_Callers	211	0	0	0.5	0.692308	0.839744	1	1	0.0322581	0.4	0.5	0.624374	0.692308	0.742149	0.808967	0.915433	1
READ	At_Least_1_Caller	72	0	0.963415	0.976045	1	1	1	1	0.0478056	0.295909	0.999611	1	1	1	1	1	1
READ	At_Least_2_Callers	72	0	0.952381	0.975457	1	1	1	1	0.0460815	0.286153	0.990862	1	1	1	1	1	1
READ	At_Least_3_Callers	72	0	0	0.575	0.849906	1	1	1	0.0334483	0.169892	0.666667	0.75	0.849906	0.966011	1	1	1
READ	All_4_Callers	72	0	0	0.280769	0.666667	0.925954	1	1	0.0294118	0.111521	0.5	0.615292	0.666667	0.75	0.866354	0.986823	1
GBM	At_Least_1_Caller	55	0	0	0.6	1	1	1	1	0	0.466667	0.666667	0.78	1	1	1	1	1
GBM	At_Least_2_Callers	55	0	0	0.55	0.888889	1	1	1	0	0.386667	0.666667	0.78	0.888889	1	1	1	1
GBM	At_Least_3_Callers	55	0	0	0.45	0.875	1	1	1	0	0.182222	0.666667	0.75	0.875	1	1	1	1
GBM	All_4_Callers	55	0	0	0.333333	0.857143	1	1	1	0	0.0888889	0.514286	0.686667	0.857143	1	1	1	1
PAAD	At_Least_1_Caller	148	0	0.8	0.909091	1	1	1	1	0.8	0.884967	0.917	1	1	1	1	1	1
PAAD	At_Least_2_Callers	148	0	0.333333	0.710714	0.912879	1	1	1	0.5	0.666667	0.8	0.866667	0.912879	0.953571	1	1	1
PAAD	At_Least_3_Callers	148	0	0	0.2	0.696154	0.850463	1	1	0	0	0.322078	0.583333	0.696154	0.753846	0.821104	0.88	0.939583
PAAD	All_4_Callers	148	0	0	0	0.333333	0.690625	1	1	0	0	0	0.123529	0.333333	0.473333	0.618254	0.722222	0.818182
THYM	At_Least_1_Caller	110	0	0.75	0.9	0.986958	1	1	1	0.5	0.875	0.916667	0.954545	0.986958	1	1	1	1
THYM	At_Least_2_Callers	110	0	0.333333	0.666667	0.833333	0.954545	1	1	0.32	0.606593	0.723377	0.8	0.833333	0.882828	0.941176	0.975758	1
THYM	At_Least_3_Callers	110	0	0	0.291209	0.615385	0.822193	1	1	0	0.193333	0.333333	0.5	0.615385	0.704258	0.792098	0.843129	0.882579
THYM	All_4_Callers	110	0	0	0	0.363636	0.730599	1	1	0	0	0.095	0.192727	0.363636	0.488889	0.673563	0.76	0.818182
LAML	At_Least_1_Caller	147	0	0.5	0.759615	0.916667	1	1	1	0.333333	0.666667	0.797143	0.875	0.916667	0.9375	0.958667	1	1
LAML	At_Least_2_Callers	147	0	0	0.5	0.833333	0.935417	1	1	0	0.333333	0.5	0.676923	0.833333	0.875	0.916667	0.944444	1
LAML	At_Least_3_Callers	147	0	0	0.10101	0.5	0.8	1	1	0	0	0.166667	0.333333	0.5	0.675758	0.777778	0.833333	0.891228
LAML	All_4_Callers	147	0	0	0	0.125	0.5	1	1	0	0	0	0	0.125	0.2	0.428571	0.6	0.777778

## Sheet: Figure 4 Top  Boxplot Stats
project	n	minima	lower_whisker	lower_bound	centre	upper_bound	upper_whisker	maxima	percentile_10	percentile_20	percentile_30	percentile_40	percentile_50	percentile_60	percentile_70	percentile_80	percentile_90
ACC	79	0.928301	0.937674	0.945981	0.949716	0.952249	0.956544	0.956544	0.942513	0.944919	0.946282	0.948239	0.949716	0.950372	0.95173	0.952655	0.953696
BLCA	427	0.928422	0.933839	0.942835	0.946322	0.949282	0.95583	0.960255	0.938521	0.941792	0.943806	0.94498	0.946322	0.947415	0.948685	0.950035	0.951565
BRCA	1202	0.92801	0.92983	0.940315	0.944348	0.947549	0.957881	0.957881	0.93666	0.939229	0.94112	0.942892	0.944348	0.945681	0.94688	0.948282	0.950002
CESC	309	0.927022	0.934533	0.94238	0.945641	0.948524	0.955473	0.955473	0.938446	0.941665	0.943237	0.944551	0.945641	0.946899	0.94796	0.94919	0.950849
CHOL	45	0.933833	0.933833	0.941775	0.945187	0.94873	0.956958	0.956958	0.936423	0.94148	0.9423	0.943245	0.945187	0.946964	0.94743	0.948959	0.953019
COAD	328	0.907036	0.93662	0.945074	0.948146	0.950963	0.956559	0.956559	0.941655	0.944092	0.945721	0.947028	0.948146	0.949122	0.950409	0.951662	0.952799
DLBC	48	0.931897	0.941311	0.9485	0.950797	0.953395	0.957277	0.957277	0.941434	0.94691	0.949607	0.950218	0.950797	0.951744	0.952848	0.953525	0.955198
ESCA	171	0.913156	0.929623	0.938851	0.94297	0.946618	0.954773	0.954773	0.933393	0.937741	0.939686	0.941548	0.94297	0.944288	0.945785	0.947564	0.949192
GBM	170	0.921925	0.926698	0.93549	0.939178	0.942718	0.951003	0.954489	0.932032	0.934889	0.936619	0.937888	0.939178	0.940342	0.941723	0.943593	0.945405
HNSC	546	0.924834	0.932293	0.943149	0.947302	0.950433	0.95856	0.95856	0.939266	0.942115	0.943871	0.945886	0.947302	0.948525	0.949889	0.951156	0.952819
KICH	89	0.93439	0.936495	0.947025	0.952086	0.954676	0.959074	0.959074	0.9415	0.945196	0.948201	0.950126	0.952086	0.953428	0.95407	0.955094	0.956715
KIRC	603	0.789181	0.928295	0.939014	0.942962	0.946301	0.9566	0.960708	0.935255	0.938431	0.939826	0.941522	0.942962	0.944207	0.945674	0.946956	0.948546
KIRP	321	0.916355	0.92849	0.94104	0.94568	0.949448	0.956961	0.956961	0.936691	0.940139	0.942078	0.944248	0.94568	0.947378	0.948368	0.9501	0.95242
LAML	145	0.92971	0.92971	0.937872	0.941057	0.943765	0.950002	0.952972	0.935818	0.937403	0.938664	0.940004	0.941057	0.942595	0.943434	0.944291	0.945439
LGG	525	0.92413	0.932294	0.939276	0.941886	0.944268	0.951233	0.955533	0.936119	0.938681	0.940043	0.940887	0.941886	0.942776	0.943666	0.944861	0.9465
LIHC	423	0.931619	0.938126	0.947918	0.951851	0.954662	0.962973	0.962973	0.944005	0.946552	0.949064	0.950419	0.951851	0.952774	0.953941	0.955253	0.956927
LUAD	573	0.921994	0.927883	0.938197	0.941946	0.945819	0.955432	0.955432	0.934185	0.937309	0.939151	0.940592	0.941946	0.943388	0.945103	0.946606	0.948737
LUSC	550	0.909243	0.929319	0.939393	0.942543	0.946156	0.954805	0.95876	0.936144	0.938613	0.939888	0.94133	0.942543	0.944153	0.945478	0.947028	0.949079
MESO	86	0.930333	0.936387	0.943337	0.946806	0.949161	0.953599	0.953599	0.940504	0.942527	0.94406	0.945663	0.946806	0.947498	0.948527	0.949435	0.950711
OV	265	0.931457	0.932835	0.940338	0.94292	0.945613	0.951875	0.951875	0.937354	0.939812	0.941269	0.942033	0.94292	0.944097	0.944842	0.946153	0.947513
PAAD	182	0.924968	0.924968	0.933502	0.937169	0.941668	0.951924	0.956432	0.930482	0.932263	0.933937	0.935275	0.937169	0.939576	0.940929	0.942223	0.944225
PCPG	186	0.919854	0.928492	0.938982	0.943228	0.946324	0.952474	0.952474	0.933489	0.938159	0.94049	0.942179	0.943228	0.944162	0.945426	0.947396	0.948962
PRAD	548	0.895953	0.930826	0.940357	0.943891	0.946893	0.955488	0.955488	0.937042	0.939523	0.941078	0.942457	0.943891	0.944982	0.94633	0.947496	0.949335
READ	105	0.93361	0.935819	0.943601	0.947249	0.949951	0.955081	0.955081	0.941699	0.943027	0.944641	0.946073	0.947249	0.948176	0.949438	0.950569	0.951772
SARC	265	0.917728	0.935653	0.943542	0.946695	0.949522	0.956187	0.959028	0.939867	0.943069	0.944406	0.945723	0.946695	0.947756	0.949087	0.949832	0.951507
SKCM	472	0.933759	0.937829	0.947501	0.951162	0.954351	0.963199	0.963199	0.944086	0.94665	0.948416	0.949659	0.951162	0.952422	0.953647	0.955218	0.957217
STAD	404	0.887906	0.924258	0.936467	0.94053	0.944725	0.955246	0.955246	0.931474	0.935233	0.937436	0.939039	0.94053	0.942008	0.943529	0.945598	0.948128
TGCT	156	0.912061	0.920896	0.931255	0.935736	0.939436	0.949043	0.949043	0.925519	0.928241	0.932084	0.934133	0.935736	0.937677	0.93906	0.940201	0.942478
THCA	564	0.923761	0.93252	0.941642	0.94506	0.947881	0.954099	0.954099	0.938088	0.940623	0.942544	0.943773	0.94506	0.946152	0.947292	0.948523	0.950178
THYM	121	0.922982	0.925875	0.936114	0.940123	0.943339	0.95104	0.95104	0.933623	0.935592	0.937418	0.938737	0.940123	0.941526	0.942791	0.944429	0.945848
UCEC	199	0.899792	0.924643	0.937517	0.942329	0.946291	0.956837	0.956837	0.933013	0.935795	0.938647	0.94082	0.942329	0.943674	0.945729	0.947109	0.948676
UCS	56	0.92131	0.92131	0.934414	0.939971	0.943506	0.950527	0.950527	0.93093	0.934211	0.935718	0.937675	0.939971	0.941109	0.943424	0.943764	0.944871
UVM	80	0.945251	0.945251	0.954163	0.957005	0.960897	0.965415	0.965415	0.951543	0.953184	0.954493	0.956251	0.957005	0.959398	0.960498	0.961685	0.962645

## Sheet: Figure 5 Top Boxplot Stats
project	minima	lower_whisker	lower_bound	centre	upper_bound	upper_whisker	maxima	n	percentile_10	percentile_20	percentile_30	percentile_40	percentile_50	percentile_60	percentile_70	percentile_80	percentile_90
ACC	0.975847	0.980963	0.985066	0.986301	0.987854	0.989627	0.989627	80	0.982027	0.984688	0.985653	0.985987	0.986301	0.986854	0.987503	0.988104	0.988611
BLCA	0.971262	0.975679	0.981176	0.983186	0.98492	0.988789	0.988789	429	0.978863	0.980552	0.981649	0.982566	0.983186	0.983853	0.984531	0.985379	0.986396
BRCA	0.971512	0.976619	0.98208	0.983978	0.985731	0.989865	0.989865	849	0.979506	0.981331	0.982488	0.983358	0.983978	0.984771	0.985415	0.986126	0.987112
CESC	0.97303	0.977347	0.982248	0.984148	0.985658	0.990534	0.990534	312	0.980333	0.981757	0.982704	0.983457	0.984148	0.984756	0.98537	0.986086	0.987329
CHOL	0.974247	0.977865	0.981475	0.984003	0.985137	0.989739	0.989739	45	0.980212	0.981064	0.982074	0.983474	0.984003	0.984577	0.985029	0.985894	0.986664
COAD	0.957444	0.961964	0.968785	0.971188	0.973442	0.977963	0.977963	221	0.966201	0.96789	0.969162	0.970444	0.971188	0.971958	0.972974	0.97396	0.975145
DLBC	0.974975	0.976122	0.981252	0.982919	0.98471	0.988097	0.988097	47	0.98001	0.980965	0.981573	0.982303	0.982919	0.983621	0.984186	0.985011	0.985841
ESCA	0.972942	0.974917	0.981342	0.983619	0.985897	0.991247	0.991247	198	0.979065	0.98063	0.981859	0.98265	0.983619	0.984509	0.98551	0.986189	0.987258
GBM	0.982083	0.982083	0.984068	0.984073	0.98555	0.987104	0.987104	5	0.982877	0.983671	0.984069	0.984071	0.984073	0.984664	0.985254	0.98586	0.986482
HNSC	0.968101	0.976693	0.982222	0.984169	0.98623	0.990526	0.990526	532	0.980352	0.981713	0.982666	0.98343	0.984169	0.985059	0.985643	0.986637	0.987598
KICH	0.979732	0.979732	0.984218	0.985465	0.987582	0.992404	0.992404	91	0.981921	0.983688	0.984442	0.984987	0.985465	0.986138	0.986925	0.98771	0.988669
KIRC	0.97376	0.97376	0.981101	0.983904	0.986071	0.990445	0.990445	326	0.979085	0.980497	0.981639	0.982591	0.983904	0.984696	0.985578	0.986443	0.98722
KIRP	0.975429	0.978539	0.984	0.986155	0.987948	0.992155	0.992155	326	0.98154	0.983399	0.984539	0.985341	0.986155	0.986896	0.987619	0.988391	0.989732
LAML	0.968755	0.972201	0.977606	0.980816	0.982839	0.987826	0.987826	103	0.975534	0.976658	0.978131	0.979809	0.980816	0.981567	0.982432	0.983373	0.984587
LGG	0.976299	0.979628	0.983645	0.985239	0.986464	0.9903	0.991132	526	0.982203	0.983106	0.983998	0.984682	0.985239	0.985638	0.986129	0.986823	0.987591
LIHC	0.975602	0.976721	0.982362	0.984084	0.98616	0.991139	0.992361	424	0.980187	0.981953	0.982793	0.983456	0.984084	0.984792	0.985628	0.98669	0.987491
LUAD	0.971011	0.975832	0.981675	0.983831	0.985598	0.990225	0.990225	498	0.97965	0.981199	0.982029	0.983051	0.983831	0.984503	0.985167	0.985953	0.98711
LUSC	0.974834	0.977161	0.982417	0.984148	0.985934	0.99051	0.99051	387	0.980372	0.981815	0.982817	0.983541	0.984148	0.984762	0.98552	0.986423	0.98742
MESO	0.977691	0.977691	0.982436	0.984389	0.985634	0.990394	0.990394	87	0.979996	0.981765	0.983428	0.983806	0.984389	0.985076	0.9854	0.985911	0.98707
OV	0.956585	0.961876	0.969965	0.972948	0.975627	0.983706	0.983706	461	0.967235	0.969319	0.970696	0.97186	0.972948	0.97398	0.975008	0.976092	0.977592
PAAD	0.976044	0.977234	0.98218	0.983912	0.98564	0.989637	0.989637	183	0.980953	0.981974	0.982669	0.983462	0.983912	0.984678	0.98532	0.986222	0.986847
PCPG	0.977039	0.978636	0.982988	0.98491	0.98593	0.988423	0.988423	187	0.981574	0.982528	0.983337	0.984172	0.98491	0.985308	0.985708	0.986228	0.986968
PRAD	0.968779	0.975712	0.982127	0.984404	0.986413	0.99221	0.99221	547	0.979681	0.981174	0.982723	0.983638	0.984404	0.98529	0.986053	0.986759	0.987823
READ	0.962407	0.965446	0.970231	0.972584	0.974893	0.980188	0.980188	76	0.967971	0.969469	0.970596	0.971655	0.972584	0.972913	0.97438	0.975613	0.976542
SARC	0.970387	0.975318	0.981548	0.98401	0.985919	0.990007	0.990007	263	0.97857	0.981	0.982142	0.983015	0.98401	0.984705	0.985457	0.98638	0.987394
SKCM	0.970359	0.980315	0.984441	0.986024	0.987371	0.991714	0.99273	452	0.981934	0.983959	0.984903	0.985506	0.986024	0.98645	0.98699	0.987727	0.988781
STAD	0.968404	0.975537	0.981673	0.983754	0.985803	0.991195	0.991195	430	0.9793	0.980995	0.982098	0.983071	0.983754	0.984462	0.985235	0.986237	0.987296
TGCT	0.9815	0.982226	0.984732	0.985549	0.986596	0.989374	0.989374	156	0.983683	0.984417	0.984879	0.985285	0.985549	0.98579	0.986413	0.986834	0.987627
THCA	0.975277	0.978548	0.983445	0.985211	0.986741	0.99088	0.99088	569	0.981938	0.983045	0.983926	0.984587	0.985211	0.98581	0.986448	0.987063	0.987996
THYM	0.978925	0.981208	0.984427	0.98559	0.986605	0.989084	0.990269	126	0.982198	0.983585	0.984663	0.985099	0.98559	0.985901	0.986273	0.986883	0.987625
UCEC	0.97434	0.977689	0.982694	0.984527	0.986169	0.991013	0.991013	444	0.980678	0.982272	0.983165	0.983898	0.984527	0.985106	0.985827	0.986561	0.987303
UCS	0.980641	0.980641	0.983737	0.984928	0.986656	0.989445	0.989445	56	0.982868	0.983239	0.984276	0.984414	0.984928	0.9854	0.986283	0.986733	0.987197
UVM	0.979711	0.979711	0.983189	0.984533	0.986242	0.989919	0.989919	80	0.981374	0.982834	0.983417	0.98385	0.984533	0.985284	0.985904	0.986425	0.987808
